# Supplementary material for: Antiviral Activity of Ecklonia cava Extracts and Dieckol Against Zika Virus
Source: Int J Mol Sci. 2024 Dec 21;25(24):13694. doi: 10.3390/ijms252413694 (PMC11728237; doi:10.3390/ijms252413694)
Supplement: Supplementary file 1 [file ijms-25-13694-s001.zip]

Archive with 1 entries (1 files):
- ijms-3349533-supplementary.pdf
